# Supplementary material for: Comprehensive analysis of genetic and evolutionary features of the hepatitis E virus
Source: BMC Genomics. 2019 Oct 29;20:790. doi: 10.1186/s12864-019-6100-8 (PMC6820953; doi:10.1186/s12864-019-6100-8)
Supplement: Supplementary file 1 — Additional file 1: Table S1. Information of the selected HEV sequences included in the study. [file 12864_2019_6100_MOESM1_ESM.xlsx]

## Sheet: Codon usage bias SEQ INFO
	Genotype	Accession Number
	Genotype 1	AF051830
		AF076239
		AF185822
		AF444003
		AY230202
		D10330
		D11092
		D11093
		DQ459342
		FJ457024
		JF443717
		JF443719
		JF443720
		JF443723
		JF443724
		JF443725
		JF443726
		JQ655734
		L25595
		LC061267
		M73218
		NC_1434
		X98292
		X99441
	Genotype 2	M74506
	Genotype 3	AB073912
		AB091394
		AB189071
		AB222182
		AB222183
		AB222184
		AB236320
		AB246676
		AB291955
		AB291962
		AB291963
		AB301710
		AB369689
		AB369691
		AB481229
		AB591734
		AB630971
		AB740232
		AP003430
		AY115488
		FJ527832
		JN564006
		KF303502
		KJ507956
		AB074918
		AB074920
		AB089824
		AB248521
		AB248522
		AB290312
		AB290313
		AB481228
		AF060669
		AF082843
		AF455784
		FJ426403
		FJ426404
		FJ705359
		FJ998008
		JN837481
		JQ013794
		JQ953664
		KC618402
		KJ507955
		KJ701409
		AB291958
		AB291961
		AB369687
		AB780453
		EU360977
		EU375463
		EU723512
		EU723513
		FJ653660
		FJ956757
		FJ998015
		HM055578
		JN906976
		JQ013795
		JQ026407
		JQ953665
		JQ953666
		KF922359
		KP698919
		AB740220
		AB740221
		AB740222
		AB850879
		EU495148
		EU723514
		EU723516
		FJ906895
		FJ906896
		GU937805
		JQ013791
		JQ013792
		JQ013793
		JX565469
		KC166971
		KJ013415
	Genotype 4	AB074915
		AB080575
		AB161717
		AB197673
		AB197674
		AB200239
		AB291964
		AB481227
		AJ272108
		AY594199
		AY723745
		DQ279091
		EF077630
		EU366959
		EU676172
		FJ610232
		FJ763142
		GU119960
		GU206559
		GU361892
		HM152568
		HQ634346
		AB108537
		AB220974
		AB369688
		AB369690
		AB602440
		AB698654
		AB909124
		AB909125
		DQ450072
		EF570133
		GU119961
		GU188851
		HM439284
		JF915746
		JQ655733
		JQ655735
		JQ655736
		JQ740781
		JQ993308
		JX855794
		KC163335
		KC492825
		KC692453
		KF176351
		KJ155502
		LC042232
	Genotype 5	AB573435
	Genotype 6	AB602441
		AB856243
	Genotype 7	KJ496143
		KJ496144
		KT818608
	Genotype 8	KX387867
		KX387865
		KX387866

## Sheet: Phylodynamics SEQ INFO
Year	ID	Genotype	Country	Host		PERIODE	1982-2017		Country	25
1982	M73218	1	Myanmar	homo sapiens		America	Africa	Europe	Asia1	Asia2
1983	AY204877	1	Chad	homo sapiens		Canada	Chad	France	India	China
1986	M74506	2	Mexico	homo sapiens		USA	Nigeria	Germany	Bangladesh	Japan
1987	D11092	1	China	homo sapiens			Morocco	Hungary	Indonesia	Mongolia
1987	D11093	1	China	homo sapiens				Italy	Myanmar	South Korea
1987	L25595	1	China	homo sapiens				Spain	Nepal
1987	M80581	1	Pakistan	homo sapiens				UK	Pakistan
1988	AF185822	1	Pakistan	homo sapiens					Singapore
1989	AF459438	1	India	homo sapiens					Thailand
1989	D10330	1	Myanmar	homo sapiens					Viet Nam
1990	AF076239	1	India	homo sapiens
1991	JF443717	1	India	Homo sapiens
1992	X98292	1	India	homo sapiens
1992	AF051830	1	Nepal	homo sapiens
1993	X99441	1	India	homo sapiens
1993	AB089824	3a	Japan	homo sapiens
1994	AB074915	4	Japan	homo sapiens
1994	AY230202	1	Morocco	homo sapiens
1995	AB161717	4	Japan	homo sapiens
1995	AF060668	3a	USA	swine
1996	AY575857	3a	US	swine
1996	AF082843	3a	USA	swine
1997	AB097812	4	Japan	homo sapiens
1997	AB291951	3b	Japan	homo sapiens
1998	AB197673	4	China	homo sapiens
1998	JF443718	1	India	Homo sapiens
1998	AB091394	3b	Japan	homo sapiens
1998	AB220971	4	Japan	homo sapiens
1998	AB369687	3f	Thailand	homo sapiens
2000	AB108537	4	China	homo sapiens
2000	DQ459342	1	India	homo sapiens
2000	JF443719	1	India	Homo sapiens
2000	AB073912	3b	Japan	swine
2000	AB074917	4	Japan	homo sapiens
2000	AB080575	4	Japan	homo sapiens
2001	AB197674	4	China	homo sapiens
2001	AB074918	3a	Japan	homo sapiens
2001	AB193177	4	Japan	homo sapiens
2001	AB074920	3a	US	homo sapiens
2002	AB091395	4	Japan	homo sapiens
2002	AB097811	4	Japan	swine
2002	AB099347	4	Japan	homo sapiens
2002	AB161718	4	Japan	homo sapiens
2002	AB161719	4	Japan	homo sapiens
2002	AB193178	4	Japan	homo sapiens
2002	AB200239	4	Japan	homo sapiens
2002	AB220972	4	Japan	homo sapiens
2002	AB220973	4	Japan	homo sapiens
2002	AB220975	4	Japan	homo sapiens
2002	AB236320	3b	Japan	mongoose
2002	AB443623	3b	Japan	swine
2002	AB443624	3b	Japan	swine
2002	AB443625	3b	Japan	swine
2002	AB443626	3b	Japan	swine
2002	AB443627	3b	Japan	swine
2003	KJ507956	3	Canada	swine
2003	JF443722	1	India	Homo sapiens
2003	AB189071	3b	Japan	deer
2003	AB189072	3b	Japan	homo sapiens
2003	AB189073	3b	Japan	homo sapiens
2003	AB189074	3b	Japan	homo sapiens
2003	AB189075	3b	Japan	homo sapiens
2003	AB193176	4	Japan	homo sapiens
2003	AB222182	3b	Japan	wild boar
2003	AB291964	4	Japan	homo sapiens
2003	AB301710	3b	Japan	homo sapiens
2003	AB437316	3b	Japan	homo sapiens
2003	AB437317	3b	Japan	homo sapiens
2003	AB437318	3b	Japan	homo sapiens
2004	AB369688	4	China	homo sapiens
2004	JF443723	1	India	Homo sapiens
2004	AB189070	3b	Japan	wild boar
2004	AB220979	4	Japan	homo sapiens
2004	AB222183	3b	Japan	wild boar
2004	AB248520	3b	Japan	homo sapiens
2004	AB291954	3b	Japan	homo sapiens
2004	AB291956	3b	Japan	homo sapiens
2004	AB291957	3b	Japan	homo sapiens
2004	AB291958	3e	Japan	homo sapiens
2004	AB291959	4	Japan	homo sapiens
2004	AB291961	3f	Japan	homo sapiens
2004	AB291962	3b	Japan	homo sapiens
2004	AB291965	4	Japan	homo sapiens
2004	AB291966	4	Japan	homo sapiens
2004	AB369689	3a	Japan	homo sapiens
2004	LC387631	4	Japan	Homo sapiens
2005	AB369690	4	China	homo sapiens
2005	FJ956757	3f	Germany	homo sapiens
2005	HM055578	3	Hungary	swine
2005	FJ457024	1	India	homo sapiens
2005	JF443724	1	India	Homo sapiens
2005	AB222184	3b	Japan	wild boar
2005	AB291952	3b	Japan	homo sapiens
2005	AB291953	3b	Japan	homo sapiens
2005	AB291963	3b	Japan	homo sapiens
2005	AB369691	3b	Japan	homo sapiens
2005	AB602439	4	Japan	Homo sapiens
2005	EU723512	3f	Spain	swine
2005	EU723513	3f	Spain	swine
2006	JQ953664	3	France	swine
2006	FJ705359	3c	Germany	wild boar
2006	JF443720	1	India	Homo sapiens
2006	JF443725	1	India	Homo sapiens
2006	AB291955	3b	Japan	homo sapiens
2006	AB291960	3b	Japan	homo sapiens
2006	AB291967	4	Japan	homo sapiens
2006	AB291968	4	Japan	homo sapiens
2006	AB602441	UN	Japan	Sus scrofa leucomystax
2006	AB290312	3c	Mongolia	swine
2006	AB290313	3f	Mongolia	swine
2006	EU723514	3f	Spain	swine
2006	EU723515	3f	Spain	swine
2006	EU723516	3f	Spain	swine
2006	EU375463	3f	Thailand	swine												112
2007	FJ527832	3b	China	swine
2007	FJ998008	3c	Germany	wild boar												1
2007	FJ998015	3e	Germany	wild boar												1
2007	JF443726	1	India	Homo sapiens
2007	AB521805	4	Japan	Homo sapiens
2007	FJ426403	3a	South Korea	swine
2007	FJ426404	3a	South Korea	swine
2008	FJ610232	4	China	swine
2008	FJ906895	3	China	rabbit
2008	GU206559	4	China	swine
2008	GU361892	4	China	swine
2008	HM439284	4	China	Homo sapiens
2008	AB521806	4	Japan	Homo sapiens
2008	AB591733	UN	Japan	Herpestes javanicus
2008	AB602440	4	Japan	Sus scrofa leucomystax
2008	FJ653660	3	Thailand	Homo sapiens
2008	JN837481	3	USA	Homo sapiens
2009	GU119960.2	4	China	swine
2009	GU188851	4	China	swine
2009	GU937805	UN	China	rabbit
2009	JF915746	4	China	Sus scrofa
2009	JQ740781	4	China	Homo sapiens
2009	JQ993308	4	China	swine
2009	GU345043	UN	Germany	Rattus norvegicus (wild rat)
2009	JN167537	UN	Germany	Rattus norvegicus (wild rat)
2009	AB573435.2	5	Japan	Sus scrofa leucomystax
2009	HQ389543	3	United Kingdom	Homo sapiens
2010	AB720034	1a	Bangladesh	Homo sapiens
2010	JN906974	3f	France	Homo sapiens
2010	JN906975	3f	France	swine
2010	JN906976	3f	France	swine
2010	KP294371	3	Germany	wild boar
2010	JF443721	1	India	Homo sapiens
2010	AB780450	3	Japan	Sus scrofa
2010	JQ679013	3	United Kingdom	Homo sapiens
2011	AB740220	UN	China	Oryctolagus cuniculus breed
2011	JX109834	UN	China	rabbit
2011	JX855794	4	China	swine
2011	KC492825	4	China	Homo sapiens
2011	KC692453	4	China	swine
2011	KF176351	4	China	swine
2011	KC618402	3	Germany	Homo sapiens
2011	AB847305	UN	Indonesia	Rattus rattus (wild rat)
2011	AB698654	4	Japan	Homo sapiens
2011	AB780451	3	Japan	Sus scrofa
2011	KT447527	3	Singapore
2011	JX120573	UN	Viet Nam	Rattus tanezumi
2012	KC163335	4	China	Homo sapiens
2012	AB847306	UN	Indonesia	Rattus rattus (wild rat)
2012	KP698919	3	Italy	swine
2012	AB850879	3	Japan	Homo sapiens
2012	AB909124	4	Japan	Homo sapiens
2012	JX565469	UN	USA	rabbit
2013	KF736234	UN	China	Bos grunniens
2013	KJ013414	UN	China	rabbit
2013	KT591532	3f	France	Homo sapiens
2013	MF480297	UN	Germany	Oryctolagus cuniculus
2013	MG674164	3	Italy	swine
2013	AB856243	UN	Japan	Sus scrofa leucomystax
2013	AB909125	4	Japan	Homo sapiens
2013	KJ496143	UN	United Arab Emirates	Camelus dromedarius
2014	KR872414	4	China	Macaca mulatta
2014	KR872416	4	China	tree shrew
2014	KT727028	3	China	swine
2014	KT591534	3f	France	Homo sapiens
2015	KR872415	4	China	Homo sapiens
2015	MF959764	3	Italy	wild boar
2015	LC314156	1	Japan	Homo sapiens
2017	MH809516	2	Nigeria	Homo sapiens
