# Supplementary material for: Comprehensive analysis of genetic and evolutionary features of the hepatitis E virus
Source: BMC Genomics. 2019 Oct 29;20:790. doi: 10.1186/s12864-019-6100-8 (PMC6820953; doi:10.1186/s12864-019-6100-8)
Supplement: Supplementary file 2 — Additional file 2: Table S2. Nucleotide composition of the HEV coding sequences. [file 12864_2019_6100_MOESM2_ESM.xls]

## Sheet: Nucleotides composition-ORF
Nucleotides composition of HEV ORFs
Genotypes	ORFs		Length	A (%)	C (%)	T (%)	G (%)	A3 (%)	C3 (%)	T3 (%)	G3 (%)	GC (%)	GC1 (%)	GC2 (%)	GC3 (%)	ENC														length	A	C	T	G	GC	GC1	GC2	GC3	ENC
Genotype 1	ORF1	Average	5082	17.015	31.33	24.9108	26.7412	8.1929	36.8358	29.7892	25.1817	58.0738	62.6138	49.5887	62.0175	48.5863														5132.77	18.658	28.7127	25.7291	26.9005	55.6137	61.9728	49.2027	55.6654	53.8315
		Std. Deviation	0	0.13708	0.28737	0.24384	0.11581	0.30339	0.71055	0.65854	0.34178	0.28216	0.29131	0.29772	0.7273	0.35815														39.023	0.27562	0.42074	0.39308	0.30055	0.45866	0.53768	0.32717	1.19109	0.58769
	ORF2	Average	1982.62	17.2129	33.515	24.7721	24.5038	8.9146	35.8996	32.8608	22.3262	58.0158	62.3425	53.4842	58.225	47.6779														1982.92	18.199	30.6769	26.8395	24.2862	54.9626	60.1947	53.1864	51.5049	49.501
		Std. Deviation	1.0135	0.22638	0.25307	0.3134	0.2014	0.5485	0.70878	0.83593	0.54561	0.34976	0.32779	0.18403	0.95701	0.86634														0.67937	0.3298	0.48594	0.44125	0.22834	0.49306	0.53582	0.33865	1.21207	1.32052
	ORF3	Average	360	11.7083	38.5754	21.3683	28.35	12.405	39.4804	14.9525	33.1592	66.9246	66.9246	61.2038	72.6404	45.8758														363.692	11.2955	38.3722	22.1078	28.2219	66.5959	64.6942	62.9965	72.0963	48.3299
		Std. Deviation	13.8752	0.56917	0.75636	0.62888	0.4514	0.63737	1.15722	1.41281	0.51063	1.10065	1.46329	0.96264	1.38331	2.28761														10.7018	0.73399	0.69084	0.6565	0.64816	1.01017	1.41185	1.29911	1.72266	3.3668
Genotype 2	ORF1	Average	5076	17.87	29.29	25.41	27.42	10.52	31.68	31.38	26.42	56.72	62.83	49.23	58.1	52.69														5119.16	18.6018	28.0441	26.3276	27.0255	55.0692	62.4833	48.7629	53.9627	53.411
		Std. Deviation	.	.	.	.	.	.	.	.	.	.	.	.	.	.														10.5679	0.25384	0.3618	0.32028	0.25169	0.42737	0.37532	0.27581	1.16913	0.58293
	ORF2	Average	1980	18.38	31.52	25.2	24.9	12.73	31.21	33.18	22.88	56.41	61.36	53.79	54.09	52.17														2015.69	17.9642	30.1833	27.9535	23.9002	54.0827	60.5279	53.2165	48.5062	47.6333
		Std. Deviation						.	.	.	.																			16.1879	0.29063	0.52509	0.4492	0.26447	0.55521	0.60161	0.27985	1.45878	0.74568
	ORF3	Average	372	11.83	37.37	22.58	28.23	11.29	37.9	18.55	32.26	65.59	66.13	60.48	70.16	60.32														346.041	10.7135	39.7182	21.4329	28.1357	67.8541	69.1267	60.0853	74.3412	49.1471
		Std. Deviation	.	.	.	.	.					.	.	.	.	.														6.4095	0.61209	0.76404	0.6052	0.50856	0.85748	1.08736	1.50554	1.67849	3.42035
Genotype 3	ORF1	Average	5132.77	18.658	28.7127	25.7291	26.9005	12.3935	30.0234	31.9405	25.643	55.6137	61.9728	49.2027	55.6654	53.8315
		Std. Deviation	39.023	0.27562	0.42074	0.39308	0.30055	0.62514	1.12346	1.01083	0.78521	0.45866	0.53768	0.32717	1.19109	0.58769
	ORF2	Average	1982.92	18.199	30.6769	26.8395	24.2862	10.5128	29.4958	37.9819	22.0095	54.9626	60.1947	53.1864	51.5049	49.501
		Std. Deviation	0.67937	0.3298	0.48594	0.44125	0.22834	0.97778	1.23566	1.26012	0.64157	0.49306	0.53582	0.33865	1.21207	1.32052
	ORF3	Average	363.692	11.2955	38.3722	22.1078	28.2219	10.9715	39.4681	16.9913	32.5699	66.5959	64.6942	62.9965	72.0963	48.3299
		Std. Deviation	10.7018	0.73399	0.69084	0.6565	0.64816	1.16618	1.5046	1.52182	1.34868	1.01017	1.41185	1.29911	1.72266	3.3668
Genotype 4	ORF1	Average	5119.16	18.6018	28.0441	26.3276	27.0255	12.498	28.1578	33.539	25.8069	55.0692	62.4833	48.7629	53.9627	53.411
		Std. Deviation	10.5679	0.25384	0.3618	0.32028	0.25169	0.65266	0.93926	0.88953	0.71786	0.42737	0.37532	0.27581	1.16913	0.58293
	ORF2	Average	2015.69	17.9642	30.1833	27.9535	23.9002	10.071	27.7248	41.4227	20.7806	54.0827	60.5279	53.2165	48.5062	47.6333
		Std. Deviation	16.1879	0.29063	0.52509	0.4492	0.26447	0.75557	1.38804	1.252	0.70969	0.55521	0.60161	0.27985	1.45878	0.74568
	ORF3	Average	346.041	10.7135	39.7182	21.4329	28.1357	9.6581	41.0648	15.8548	33.419	67.8541	69.1267	60.0853	74.3412	49.1471
		Std. Deviation	6.4095	0.61209	0.76404	0.6052	0.50856	1.12251	1.32524	1.2115	1.00371	0.85748	1.08736	1.50554	1.67849	3.42035
Genotype 5	ORF1	Average	5127	18.04	27.85	25.96	28.15	10.83	29.08	31.95	28.15	56	61.85	48.92	57.23	53.6
		Std. Deviation	.	.	.	.	.	.	.	.	.	.	.	.	.	.
	ORF2	Average	2025	19.06	30.07	26.42	24.44	12.44	29.63	36.15	21.78	54.52	58.96	53.19	51.41	51.73
		Std. Deviation	.	.	.	.	.	.	.	.	.	.	.	.	.	.
	ORF3	Average	339	12.09	38.94	21.24	27.73	16.81	36.28	16.81	30.09	66.67	69.91	63.72	66.37	58.3
		Std. Deviation	.	.	.	.	.					.	.	.	.	.
Genotype 6	ORF1	Average	5130	17.81	29.355	25.455	27.38	10.26	31.955	30.94	26.845	56.735	61.93	49.475	58.8	52.775
		Std. Deviation	0	0.09899	0.74246	0.71418	0.07071	0.04243	1.94454	2.72943	0.74246	0.81317	0.32527	0.07778	2.68701	0.14849
	ORF2	Average	1983	18.38	30.48	25.975	25.165	11.425	29.275	35.475	23.825	55.645	59.91	53.935	53.1	50.72
		Std. Deviation	0	0.67882	0.89095	0.71418	0.50205	1.60513	2.89207	2.89207	1.60513	1.393	0.21213	0.10607	4.4972	0.77782
	ORF3	Average	339	11.355	39.675	20.5	28.465	13.27	38.935	15.93	31.855	68.14	69.47	64.16	70.8	52.485
		Std. Deviation	0	0.20506	0.62933	0.21213	0.62933	2.50316	1.25158	2.50316	1.25158	0	0.62225	0.62225	0	1.23744
Genotype 7	ORF1	Average	5097	18.2933	28.78	26.89	26.0367	11.5167	29.6467	35.3933	23.4467	54.8167	62.41	48.95	53.09	51.75
		Std. Deviation	0	0.13051	0.45177	0.59431	0.24987	0.43662	1.61717	2.04757	0.82549	0.70059	0.49427	0.03464	2.43395	0.23388
	ORF2	Average	1911	18.49	30.36	27.5067	23.64	10.9867	28.99	40.3567	19.67	54.0033	61	52.3467	48.66	48.27
		Std. Deviation	124.708	0.48031	0.2	0.23007	0.26514	0.61338	0.23259	0.63516	0.25981	0.40204	0.34598	0.7852	0.0866	0.22338
	ORF3	Average	342	11.26	38.01	22.66	28.07	11.84	37.72	19.74	30.7	66.08	67.98	61.84	68.42	51.32
		Std. Deviation	0	0.62225	0	0.21213	0.41012	0.62225	0	0.62225	1.24451	0.41012	0.62225	0.62225	1.24451	2.71529
Genotype 8	ORF1	Average	5115	18.1667	27.5767	28.38	25.87	11.1433	27.86	38.3367	22.66	53.4533	60.88	48.9533	50.52	50.65
		Std. Deviation	0	0.18583	0.14434	0.08888	0.12767	0.4649	0.3651	0.22143	0.3214	0.27429	0.06	0.18717	0.68608	0.12
	ORF2	Average	1983	18.4267	29.9333	29.5667	22.0733	10.44	26.88	46.04	16.64	52.0067	59.2	53.3	43.52	45.92
		Std. Deviation	0	0.05774	0.02887	0.05774	0.07638	0.15	0.31225	0.22913	0.15	0.05774	0.17321	0.0866	0.31225	0.24249
	ORF3	Average	342	11.8933	38.5967	22.22	27.2933	11.6933	39.4733	19.3	29.53	65.8867	67.54	61.11	69.0067	51.7
		Std. Deviation	0	0.33486	0.29501	0.29	0.34064	0.50807	0.875	0.88	0.50229	0.16743	0	0.50229	0.50807	1.15935
