# Supplementary material for: Comprehensive analysis of genetic and evolutionary features of the hepatitis E virus
Source: BMC Genomics. 2019 Oct 29;20:790. doi: 10.1186/s12864-019-6100-8 (PMC6820953; doi:10.1186/s12864-019-6100-8)
Supplement: Supplementary file 3 — Additional file 3: Tables S3 and S4. RSCU patterns of the HEV coding sequences, sorted by ORF and by genotype. Detailed information on common vs uncommon preferred codons, ratio of common preferred codons and over- vs under-represented preferred codons in the HEV coding sequences. [file 12864_2019_6100_MOESM3_ESM.xlsx]

## Sheet: Table S3
RSCU patterns of the HEV coding sequences
ORF1
		ALL Genotypes		G1		G2	G3		G4		G5	G6		G7		G8
	Codon	Mean	SD	Mean	SD	Mean	Mean	SD	Mean	SD	Mean	Mean	SD	Mean	SD	Mean	SD
Phe	UUU	1.1598	0.12288	1.0483	0.07233	1.23	1.131	0.10363	1.248	0.11193	1.26	1.295	0.03536	1.16	0.17578	1.2233	0.01528
	UUC	0.8402	0.12288	0.9517	0.07233	0.77	0.869	0.10363	0.752	0.11193	0.74	0.705	0.03536	0.84	0.17578	0.7767	0.01528
Leu	UUA	0.447	0.14533	0.2783	0.06901	0.34	0.5338	0.11199	0.3833	0.09328	0.46	0.355	0.03536	0.32	0.0866	0.7733	0.05132
	UUG	0.9023	0.18341	0.7117	0.08144	0.91	0.9997	0.18111	0.8457	0.12628	1.04	0.96	0.21213	0.7767	0.10408	0.8233	0.02887
	CUU	1.6298	0.22608	1.5383	0.11901	1.51	1.5171	0.18452	1.8216	0.16405	1.65	1.62	0.07071	2.14	0.24062	1.7267	0.04163
	CUC	1.321	0.27333	1.8354	0.0982	1.58	1.2038	0.17619	1.27	0.16823	0.92	1.165	0.02121	1.43	0.19287	1.1667	0.04726
	CUA	0.5059	0.10997	0.4842	0.07395	0.53	0.5352	0.12019	0.4839	0.10159	0.38	0.475	0.09192	0.38	0.07211	0.4467	0.02309
	CUG	1.1939	0.1534	1.1533	0.09393	1.13	1.2097	0.15554	1.1961	0.14742	1.54	1.425	0.28991	0.9467	0.14978	1.0633	0.03055
Ile	AUU	1.3714	0.14451	1.34	0.08356	1.41	1.3167	0.14507	1.4704	0.12329	1.33	1.435	0.12021	1.3067	0.08083	1.47	0.07
	AUC	0.9494	0.16948	1.2167	0.07856	0.9	0.9071	0.13533	0.8645	0.11277	1.19	1.11	0.21213	1.0667	0.09815	1.0233	0.02082
	AUA	0.6793	0.13974	0.4417	0.05577	0.69	0.7761	0.07431	0.6663	0.07694	0.48	0.455	0.09192	0.6267	0.02887	0.5067	0.05508
Val	GUU	1.4423	0.14547	1.3625	0.07914	1.41	1.4347	0.12723	1.4616	0.13665	1.28	1.26	0.21213	1.76	0.09539	1.8333	0.07024
	GUC	1.1396	0.15648	1.2454	0.09122	1.15	1.1192	0.15583	1.1014	0.16418	1.2	1.355	0.2192	1.2267	0.03512	1.1967	0.07234
	GUA	0.3166	0.10512	0.2525	0.0611	0.26	0.2923	0.09141	0.3945	0.10642	0.41	0.335	0.03536	0.2333	0.06429	0.2567	0.02887
	GUG	1.1007	0.14939	1.1383	0.08079	1.18	1.1537	0.14471	1.0404	0.11273	1.11	1.05	0.04243	0.78	0.02646	0.7167	0.00577
Ser	UCU	1.6693	0.22919	1.5892	0.12928	1.5	1.7139	0.21516	1.5767	0.2101	1.68	1.81	0.35355	2.07	0.12124	2.2067	0.14224
	UCC	1.3186	0.24943	1.7308	0.12968	1.39	1.2297	0.16813	1.2753	0.20726	0.97	1.335	0.47376	1.1433	0.20648	1.3233	0.14154
	UCA	0.8468	0.20457	0.6375	0.07781	0.83	0.9092	0.19608	0.9024	0.16046	0.7	0.5	0.08485	0.4833	0.10599	0.6167	0.05132
	UCG	0.8027	0.17678	0.9521	0.08886	0.89	0.7313	0.15577	0.8457	0.15757	1.3	0.89	0	0.91	0.04359	0.4267	0.04041
	AGU	0.6726	0.1492	0.6513	0.09052	0.56	0.7171	0.14164	0.6239	0.1591	0.65	0.555	0.16263	0.46	0.19157	0.8033	0.04726
	AGC	0.6911	0.18218	0.4421	0.08767	0.83	0.6995	0.157	0.7763	0.1479	0.7	0.915	0.03536	0.9333	0.13204	0.63	0.03
Pro	CCU	1.3867	0.13923	1.39	0.10142	1.25	1.3578	0.14817	1.44	0.13226	1.45	1.21	0.01414	1.38	0.12166	1.3967	0.07638
	CCC	1.1175	0.14826	1.2433	0.09863	1.01	1.1214	0.13711	1.0743	0.13678	0.96	1.24	0.02828	1.0633	0.14295	0.7733	0.05508
	CCA	0.6914	0.14831	0.5225	0.04794	0.66	0.7061	0.15493	0.7624	0.10572	0.57	0.46	0.02828	0.7067	0.02517	0.6867	0.04933
	CCG	0.8043	0.13278	0.845	0.05116	1.08	0.8137	0.10176	0.7243	0.1365	1.03	1.09	0	0.8467	0.19348	1.14	0.06
Thr	ACU	1.2291	0.20008	0.9688	0.07514	1.56	1.2509	0.19989	1.2969	0.12694	1.19	1.36	0.25456	1.2933	0.34078	1.38	0.07937
	ACC	1.4002	0.26671	1.9171	0.0556	1.11	1.3076	0.16467	1.2937	0.14081	1.31	1.42	0.2687	1.2433	0.25007	1.7167	0.04933
	ACA	0.8199	0.14062	0.65	0.04926	0.89	0.8454	0.12458	0.8692	0.13156	0.83	0.69	0.08485	0.9533	0.07638	0.6267	0.00577
	ACG	0.5502	0.13109	0.4621	0.03349	0.44	0.5953	0.12738	0.5406	0.1327	0.67	0.53	0.09899	0.51	0.06928	0.2767	0.03512
Ala	GCU	1.2057	0.10489	1.1738	0.06736	1.21	1.2023	0.10483	1.2039	0.09251	1.22	1.195	0.26163	1.3033	0.13317	1.4867	0.04163
	GCC	1.5999	0.21263	2	0.05493	1.66	1.6063	0.11378	1.4098	0.09187	1.54	1.585	0.09192	1.5633	0.08145	1.3833	0.04933
	GCA	0.5937	0.13586	0.4108	0.02669	0.43	0.5653	0.05907	0.7382	0.12318	0.65	0.475	0.0495	0.5833	0.03512	0.57	0.02
	GCG	0.6004	0.11515	0.415	0.03452	0.7	0.6266	0.07767	0.6467	0.10719	0.59	0.75	0.11314	0.5467	0.09815	0.56	0.01732
Tyr	UAU	1.0719	0.1558	0.8479	0.12258	0.96	1.071	0.10137	1.1653	0.11427	1	0.915	0.28991	1.2467	0.11676	1.35	0.02
	UAC	0.9281	0.1558	1.1521	0.12258	1.04	0.929	0.10137	0.8347	0.11427	1	1.085	0.28991	0.7533	0.11676	0.65	0.02
His	CAU	1.0969	0.13274	1.0387	0.11585	0.95	1.0922	0.13463	1.1296	0.12603	1	1.08	0.04243	1.2667	0.13051	1.0733	0.17474
	CAC	0.9031	0.13274	0.9612	0.11585	1.05	0.9078	0.13463	0.8704	0.12603	1	0.92	0.04243	0.7333	0.13051	0.9267	0.17474
Gln	CAA	0.3698	0.11877	0.2308	0.04643	0.39	0.393	0.098	0.3941	0.13652	0.31	0.43	0.04243	0.44	0.07	0.3733	0.05132
	CAG	1.6302	0.11877	1.7692	0.04643	1.61	1.607	0.098	1.6059	0.13652	1.69	1.57	0.04243	1.56	0.07	1.6267	0.05132
Arn	AAU	1.0975	0.14691	1.1971	0.13235	1.02	1.0711	0.14433	1.0882	0.14926	1.17	1.055	0.10607	1.0633	0.04509	1.2133	0.05686
	AAC	0.9025	0.14691	0.8029	0.13235	0.98	0.9289	0.14433	0.9118	0.14926	0.83	0.945	0.10607	0.9367	0.04509	0.7867	0.05686
Lys	AAA	0.6039	0.1551	0.3708	0.04042	0.42	0.6137	0.12435	0.688	0.11913	0.47	0.63	0.05657	0.84	0.14933	0.69	0.01732
	AAG	1.3961	0.1551	1.6292	0.04042	1.58	1.3863	0.12435	1.312	0.11913	1.53	1.37	0.05657	1.16	0.14933	1.31	0.01732
Asp	GAU	1.1335	0.12135	1.0267	0.08047	1.04	1.1249	0.10759	1.2014	0.11312	1.01	0.985	0.2192	1.1667	0.14742	1.24	0.03
	GAC	0.8665	0.12135	0.9733	0.08047	0.96	0.8751	0.10759	0.7986	0.11312	0.99	1.015	0.2192	0.8333	0.14742	0.76	0.03
Glu	GAA	0.4094	0.09127	0.2771	0.03127	0.37	0.4277	0.07661	0.4229	0.06702	0.39	0.465	0.02121	0.5667	0.04163	0.5933	0.03055
	GAG	1.5906	0.09127	1.7229	0.03127	1.63	1.5723	0.07661	1.5771	0.06702	1.61	1.535	0.02121	1.4333	0.04163	1.4067	0.03055
Cys	UGU	0.9488	0.1674	0.8854	0.15712	1.02	0.9081	0.13267	1.0514	0.17838	1.08	0.685	0.30406	0.8833	0.08386	1.0267	0.02309
	UGC	1.0512	0.1674	1.1146	0.15712	0.98	1.0919	0.13267	0.9486	0.17838	0.92	1.315	0.30406	1.1167	0.08386	0.9733	0.02309
Arg	CGU	1.6062	0.2773	1.1617	0.15248	1.28	1.7059	0.18761	1.6271	0.21875	1.71	1.465	0.37477	1.9067	0.12897	2.0633	0.11015
	CGC	1.8086	0.35899	2.4912	0.16147	2.07	1.7928	0.20983	1.5231	0.15308	1.46	1.755	0.10607	1.6433	0.04933	1.66	0.1249
	CGA	0.4151	0.16009	0.1621	0.0736	0.34	0.4734	0.11581	0.4588	0.13785	0.3	0.495	0.19092	0.3133	0.05508	0.3	0
	CGG	1.2843	0.34276	1.3092	0.05755	1.57	1.0308	0.2591	1.6516	0.18241	1.46	1.36	0.15556	1.41	0.14177	1.43	0.02
	AGA	0.2346	0.12715	0.1983	0.03975	0.2	0.309	0.12906	0.1502	0.06957	0.3	0.26	0.15556	0.1333	0.07638	0.0167	0.02887
	AGG	0.6519	0.10402	0.6792	0.03787	0.54	0.6886	0.11187	0.5898	0.08258	0.76	0.67	0.08485	0.5933	0.00577	0.53	0.05196
Gly	GGU	1.1485	0.20096	0.9038	0.12765	1.2	1.1366	0.1339	1.23	0.13637	1.06	1.05	0.25456	1.4233	0.17786	1.8933	0.08083
	GGC	1.6998	0.22548	2.1083	0.13965	1.82	1.6759	0.1319	1.5673	0.12657	1.76	1.705	0.13435	1.5733	0.22368	1.2867	0.04619
	GGA	0.2091	0.08333	0.0912	0.04426	0.18	0.2453	0.07589	0.2057	0.05941	0.26	0.2	0.04243	0.2333	0.06506	0.23	0
	GGG	0.9435	0.1122	0.8979	0.05603	0.8	0.9429	0.1095	0.9973	0.07818	0.93	1.055	0.16263	0.77	0.03606	0.5933	0.02309
ORF2
Phe	UUU	1.0127	0.18973	0.8154	0.11314	1.16	0.9888	0.17079	1.1292	0.14567	1.3	1.24	0.48083	0.9033	0.09074	1.16	0
	UUC	0.9873	0.18973	1.1846	0.11314	0.84	1.0112	0.17079	0.8708	0.14567	0.7	0.76	0.48083	1.0967	0.09074	0.84	0
Leu	UUA	0.3932	0.16794	0.3017	0.07458	0.63	0.4579	0.1767	0.3287	0.14986	0.38	0.48	0.2687	0.4133	0.04041	0.32	0.05196
	UUG	0.9861	0.29565	0.7138	0.15772	0.81	1.1477	0.23847	0.8738	0.27956	1.14	1.19	0.60811	0.92	0.16523	0.6967	0.1097
	CUU	1.9456	0.28752	1.8412	0.1406	1.61	1.8365	0.22743	2.1138	0.28505	1.9	2	0.41012	2.26	0.05292	2.7	0.14731
	CUC	1.1899	0.27979	1.4996	0.14648	1.34	1.0387	0.2254	1.2904	0.24151	0.67	0.86	0.2687	1.2033	0.12097	1.3667	0.1097
	CUA	0.3448	0.1488	0.4354	0.11654	0.27	0.3024	0.14781	0.3604	0.13351	0.48	0.335	0.33234	0.5467	0.16197	0.2567	0.05774
	CUG	1.1404	0.27654	1.2067	0.12433	1.34	1.2167	0.29224	1.0323	0.23321	1.43	1.145	0.13435	0.6633	0.13317	0.6667	0.09504
Ile	AUU	1.5258	0.30487	1.1654	0.1564	1.64	1.5992	0.29667	1.6196	0.25222	1.38	1.25	0.35355	1.3367	0.04041	1.3833	0.05508
	AUC	0.9517	0.24795	1.18	0.15374	0.82	0.9335	0.23615	0.8352	0.23621	1.25	1.185	0.06364	1.1533	0.07095	1.05	0.05568
	AUA	0.5203	0.20176	0.6467	0.04229	0.55	0.4655	0.26097	0.5444	0.08272	0.38	0.565	0.41719	0.51	0.08718	0.5667	0.01155
Val	GUU	1.7737	0.23996	1.7254	0.13825	1.64	1.8105	0.25894	1.6996	0.21381	1.75	1.66	0.11314	2.2233	0.15948	2.0667	0.05774
	GUC	1.1755	0.23005	1.375	0.13283	1.09	1.1486	0.25243	1.1362	0.18764	0.83	1.04	0.3677	1.1433	0.16442	1.1733	0.05774
	GUA	0.2603	0.14094	0.195	0.05618	0.27	0.3285	0.14347	0.1869	0.12393	0.17	0.225	0.07778	0.1733	0.00577	0.32	0.05196
	GUG	0.7914	0.19482	0.7058	0.09677	1	0.7127	0.15742	0.9792	0.0852	1.25	1.07	0.32527	0.4567	0.04726	0.4467	0.05774
Ser	UCU	2.3891	0.38535	2.1038	0.12479	1.61	2.3046	0.34222	2.651	0.23368	2	2.045	0.72832	2.1233	0.07371	3.56	0.03464
	UCC	1.5708	0.27385	1.7079	0.1077	2.25	1.6408	0.25469	1.3938	0.24487	1.68	1.425	0.60104	1.7367	0.10017	1.1533	0.04619
	UCA	0.7095	0.22563	0.6633	0.07682	0.75	0.751	0.28309	0.6744	0.15473	0.74	0.88	0.14142	0.74	0.13077	0.3933	0.00577
	UCG	0.7007	0.16076	0.7587	0.07485	0.86	0.7167	0.18047	0.6348	0.10421	0.84	1.045	0.06364	0.8533	0.08145	0.3933	0.00577
	AGU	0.3197	0.11496	0.2933	0.08938	0.11	0.2996	0.11494	0.3769	0.10836	0.32	0.22	0	0.3933	0.10116	0.2	0
	AGC	0.3109	0.12549	0.4737	0.10176	0.43	0.2881	0.10913	0.2696	0.09616	0.42	0.385	0.07778	0.15	0.13	0.3	0
Pro	CCU	1.2518	0.21455	0.9075	0.13463	1.25	1.2729	0.15052	1.3744	0.15825	1.17	1.41	0.11314	1.13	0.03606	1.54	0.08185
	CCC	1.1916	0.19178	1.37	0.11417	1.02	1.2158	0.19787	1.0798	0.13477	1.25	0.98	0.28284	1.16	0.14422	1.1333	0.08083
	CCA	0.6334	0.13042	0.6738	0.08075	0.78	0.5697	0.10296	0.7113	0.12079	0.83	0.545	0.33234	0.6267	0.32578	0.6733	0.04041
	CCG	0.9221	0.14767	1.0454	0.07442	0.94	0.9412	0.13518	0.8342	0.11792	0.75	1.06	0.16971	1.0833	0.23714	0.6467	0.00577
Thr	ACU	1.5901	0.28211	1.1929	0.13598	1.42	1.5729	0.22737	1.7777	0.16907	1.54	1.55	0.12728	1.6467	0.08963	2.2533	0.07024
	ACC	1.3094	0.31336	1.9208	0.14034	1.42	1.2229	0.19283	1.179	0.16615	1.31	1.34	0.01414	1.07	0.06557	0.9333	0.06506
	ACA	0.7094	0.17102	0.545	0.07587	1.03	0.796	0.17105	0.64	0.08764	0.86	0.7	0.04243	0.94	0.1044	0.5033	0.03786
	ACG	0.3905	0.116	0.3396	0.08927	0.13	0.4072	0.13383	0.4038	0.08474	0.29	0.405	0.06364	0.3433	0.13429	0.31	0.03464
Ala	GCU	1.6874	0.25023	1.3604	0.12369	1.11	1.6694	0.20059	1.8696	0.18115	1.69	1.63	0.02828	1.77	0.2358	2.0033	0.05774
	GCC	1.5455	0.23448	1.8633	0.15325	1.67	1.5696	0.19477	1.396	0.14072	1.44	1.2	0.01414	1.3267	0.16073	1.21	0.06928
	GCA	0.3487	0.11544	0.2629	0.04496	0.56	0.3546	0.10384	0.3442	0.10237	0.81	0.705	0.10607	0.3767	0.04933	0.4633	0.00577
	GCG	0.4179	0.11819	0.515	0.05956	0.67	0.4049	0.12754	0.389	0.08513	0.06	0.465	0.06364	0.5333	0.04041	0.33	0
Tyr	UAU	1.3058	0.17296	1.1929	0.10881	1.57	1.3141	0.15068	1.3596	0.2018	1.2	1.29	0.05657	1.38	0.06928	1.0133	0.04619
	UAC	0.6942	0.17296	0.8071	0.10881	0.43	0.6859	0.15068	0.6404	0.2018	0.8	0.71	0.05657	0.62	0.06928	0.9867	0.04619
His	CAU	1.2761	0.26504	1.295	0.12982	0.91	1.2268	0.2462	1.346	0.31636	0.83	1.1	0.42426	1.3633	0.18556	1.59	0.0866
	CAC	0.7239	0.26504	0.705	0.12982	1.09	0.7732	0.2462	0.654	0.31636	1.17	0.9	0.42426	0.6367	0.18556	0.41	0.0866
Gln	CAA	0.4251	0.13247	0.37	0.05688	0.5	0.4223	0.13346	0.4171	0.12876	0.67	0.52	0.16971	0.6867	0.09292	0.6367	0.09815
	CAG	1.5749	0.13247	1.63	0.05688	1.5	1.5777	0.13346	1.5829	0.12876	1.33	1.48	0.16971	1.3133	0.09292	1.3633	0.09815
Arn	AAU	1.3148	0.18701	1.2383	0.13525	1.58	1.2494	0.15249	1.4523	0.18498	1.15	1.065	0.14849	1.4333	0.08083	1.44	0.08
	AAC	0.6853	0.18701	0.7617	0.13525	0.42	0.7506	0.15249	0.5477	0.18498	0.85	0.935	0.14849	0.5667	0.08083	0.56	0.08
Lys	AAA	0.6515	0.30869	0.3046	0.11428	1	0.5754	0.25012	0.9306	0.16734	0.22	0.865	0.65761	0.3867	0.09815	1.09	0
	AAG	1.3485	0.30869	1.6954	0.11428	1	1.4246	0.25012	1.0694	0.16734	1.78	1.135	0.65761	1.6133	0.09815	0.91	0
Asp	GAU	1.1416	0.17899	0.9429	0.15383	0.97	1.1996	0.16758	1.174	0.12049	1	0.8	0.18385	1.03	0.20881	1.1467	0.04041
	GAC	0.8584	0.17899	1.0571	0.15383	1.03	0.8004	0.16758	0.826	0.12049	1	1.2	0.18385	0.97	0.20881	0.8533	0.04041
Glu	GAA	0.377	0.13722	0.3633	0.04061	0.52	0.4012	0.1472	0.309	0.09857	0.82	0.435	0.24749	0.42	0.05196	0.67	0.05196
	GAG	1.623	0.13722	1.6367	0.04061	1.48	1.5988	0.1472	1.691	0.09857	1.18	1.565	0.24749	1.58	0.05196	1.33	0.05196
Cys	UGU	0.6953	0.40596	0.2208	0.27343	0.8	0.8021	0.40566	0.6946	0.2789	0.86	0.8	0.56569	0.9333	0.23094	1.33	0
	UGC	1.3047	0.40596	1.7792	0.27343	1.2	1.1979	0.40566	1.3054	0.2789	1.14	1.2	0.56569	1.0667	0.23094	0.67	0
Arg	CGU	2.0268	0.36668	1.67	0.14741	1.1	1.9387	0.29579	2.3415	0.26622	2.12	1.7	0.3677	2.2133	0.44658	2.4433	0.28024
	CGC	2.3673	0.33195	2.7358	0.16932	2.45	2.2541	0.3208	2.3646	0.2879	2	2.54	0.48083	2.5333	0.15567	2.22	0.27622
	CGA	0.4443	0.14872	0.2846	0.06269	0.61	0.5063	0.12288	0.4508	0.14199	0.12	0.12	0	0.32	0.06	0.4	0
	CGG	0.879	0.1991	1.1775	0.06045	1.35	0.8154	0.14417	0.8292	0.14981	1.18	1.215	0.36062	0.67	0.17321	0.67	0
	AGA	0.0526	0.07117	0.12	0.03539	0	0.0618	0.07737	0.005	0.02423	0.24	0.12	0	0	0	0	0
	AGG	0.2287	0.21666	0.005	0.02449	0.49	0.4222	0.10136	0.0102	0.03424	0.35	0.3	0.25456	0.2667	0.11015	0.27	0
Gly	GGU	1.6189	0.23024	1.5908	0.14225	1.36	1.5779	0.25884	1.6827	0.18542	1.24	1.465	0.14849	1.9267	0.07506	1.8933	0.14503
	GGC	1.4181	0.20315	1.5513	0.13929	1.51	1.4576	0.20998	1.2863	0.16196	1.45	1.36	0.09899	1.4967	0.11719	1.3567	0.10693
	GGA	0.2089	0.10834	0.13	0.03879	0.15	0.2055	0.10546	0.2667	0.11067	0.22	0.25	0.05657	0.1033	0.04163	0.0967	0.04619
	GGG	0.7536	0.14914	0.7279	0.048	0.98	0.7585	0.15719	0.7637	0.14908	1.09	0.93	0.09899	0.47	0.04359	0.65	0
ORF3
Phe	UUU	0.6189	0.39844	0.7417	0.25181	0.8	0.6576	0.43169	0.5138	0.38229	0.67	0.67	0	0.9	0.14142	0	0
	UUC	1.3811	0.39844	1.2583	0.25181	1.2	1.3424	0.43169	1.4862	0.38229	1.33	1.33	0	1.1	0.14142	2	0
Leu	UUA	0.0056	0.04962	0	0	0	0.0113	0.07039	0	0	0	0	0	0	0	0	0
	UUG	0.7634	0.33816	0.5292	0.21401	1.5	0.9878	0.26454	0.4906	0.18986	1.2	1.02	0.14142	0.43	0	0.75	0
	CUU	0.61	0.31224	0.4729	0.08307	0.38	0.407	0.08469	1.001	0.26523	0.4	0.65	0.38184	0.86	0	0.75	0
	CUC	1.4736	0.53888	1.365	0.03426	1.12	1.1158	0.33523	2.1173	0.28688	1.2	0.79	0.46669	1.29	0	2.25	0
	CUA	0.8538	0.37241	1.4004	0.16895	0.75	0.9001	0.24649	0.4881	0.1581	1.6	1.44	0.08485	0.86	0	0.5033	0.21362
	CUG	2.2931	0.42648	2.2254	0.25915	2.25	2.5782	0.35994	1.9035	0.18887	1.6	2.095	0.30406	2.57	0	1.7533	0.21939											G8
Ile	AUU	1.0188	0.29878	1	0	0.75	1.1044	0.35493	0.9583	0.09416	0	0	0	1	0	1	0											12:06:00
	AUC	1.0297	0.20291	1	0	1.5	1.0285	0.17444	1.0833	0.18831	1	0	0	1	0	1	0											13:05:00
	AUA	0.9516	0.35188	1	0	0.75	0.8671	0.34165	0.9583	0.09416	2	3	0	1	0	1	0											12:06:00
Val	GUU	0.5913	0.1991	0.7475	0.03096	0.5	0.5468	0.17888	0.5433	0.20097	0.4	1.065	0.37477	0.845	0.06364	0.89	0											15:03:00
	GUC	1.4901	0.34921	1.1008	0.07851	1.5	1.4008	0.25224	1.859	0.23504	1.2	1.665	0.47376	1.045	0.2192	1.33	0											12:06:00
	GUA	0.2013	0.22612	0.37	0.01769	0.5	0.1254	0.20458	0.1817	0.21885	1.2	0.42	0.02828	0.42	0.02828	0.44	0											12:04:00
	GUG	1.7143	0.38372	1.7817	0.10197	1.5	1.9229	0.33395	1.4135	0.30244	1.2	0.845	0.06364	1.69	0.12728	1.33	0											13:05:00
Ser	UCU	0.8318	0.28686	0.7429	0.20389	1.33	0.9359	0.28143	0.691	0.23845	0.6	0.575	0.03536	1.365	0.38891	0.78	0.24249											/
	UCC	0.8554	0.35285	1.0096	0.13952	1.33	0.6241	0.22914	1.1167	0.36259	0.6	1.145	0.07778	1.09	0	1.1133	0.33486
	UCA	0.3398	0.3953	0.9904	0.11434	0	0.3022	0.26823	0.0229	0.11155	0	1.12	0.73539	0.275	0.38891	0.9467	0.04619
	UCG	1.9798	0.34975	1.8442	0.17893	1.33	2.0882	0.33256	1.9692	0.30173	2.4	0.875	0.45962	1.64	0	1.42	0.06928											G8
	AGU	0.3097	0.27542	0	0	0	0.4434	0.20585	0.2421	0.26698	1.2	0.575	0.03536	0.275	0.38891	0	0											9
	AGC	1.6848	0.31136	1.4096	0.12295	2	1.6077	0.25866	1.9617	0.25628	1.2	1.72	0.11314	1.365	0.38891	1.7333	0.20207
Pro	CCU	0.7466	0.14999	0.7338	0.0687	0.91	0.8158	0.15043	0.6233	0.072	0.87	0.9	0.19799	0.535	0.13435	0.94	0											0
	CCC	1.1581	0.33031	0.6667	0.11879	0.91	1.4492	0.14936	0.9779	0.06998	1.04	0.815	0.07778	1.075	0.26163	0.71	0
	CCA	0.5204	0.16187	0.5288	0.07936	0.91	0.4265	0.12142	0.6479	0.14319	0.7	0.73	0.04243	0.655	0.33234	0.47	0
	CCG	1.5713	0.32862	2.0737	0.11605	1.27	1.303	0.1664	1.7467	0.14324	1.39	1.55	0.22627	1.73	0.07071	1.88	0
Thr	ACU	0.0467	0.20862	0	0	0	0.0616	0.24517	0	0	1	0.8	0	0	0	0	0
	ACC	2.6761	0.70919	3.875	0.33783	2.67	2.2196	0.48615	2.8531	0.28987	3	3.2	0	1.8	0.28284	2.4	0
	ACA	0.9526	0.50609	0	0	0	1.1919	0.27806	1.0385	0.18641	0	0	0	1.8	0.28284	1.6	0
	ACG	0.3246	0.47946	0.125	0.33783	1.33	0.5266	0.5254	0.1083	0.29161	0	0	0	0.4	0.56569	0	0
Ala	GCU	0.428	0.24395	0.5504	0.13933	0.57	0.283	0.13514	0.6425	0.22248	0.73	0.22	0.31113	0	0	0.11	0.19053
	GCC	1.8697	0.33649	1.7838	0.21362	2	2.079	0.21553	1.5431	0.25549	1.82	1.665	0.47376	2.61	0.08485	1.89	0.19053
	GCA	0.5477	0.25204	0.3546	0.03718	0.29	0.6984	0.21416	0.43	0.22106	0	0.165	0.23335	0.345	0.02121	0.67	0
	GCG	1.1544	0.34482	1.3104	0.1502	1.14	0.941	0.28828	1.3825	0.27735	1.45	1.945	0.38891	1.045	0.06364	1.33	0
Tyr	UAU	0.4	0.80251	0	0	0	0.6076	0.92567	0.2083	0.61742	0	1	1.41421	0	0	1.3333	1.1547
	UAC	0.15	0.52844	0	0	0	0.1519	0.53322	0.1667	0.55862	0	1	1.41421	0	0	0.6667	1.1547
His	CAU	0.2466	0.34588	0	0	0	0.0085	0.07538	0.68	0.15481	0.67	0.535	0.19092	1	0	0.8	0
	CAC	1.7534	0.34588	2	0	2	1.9915	0.07538	1.32	0.15481	1.33	1.465	0.19092	1	0	1.2	0
Gln	CAA	1.1169	0.43617	1.3029	0.19414	0.8	1.2658	0.45698	0.8152	0.32692	1.5	1	0.46669	1	0	0.67	0
	CAG	0.8831	0.43617	0.6971	0.19414	1.2	0.7342	0.45698	1.1848	0.32692	0.5	1	0.46669	1	0	1.33	0
Arn	AAU	0.8763	0.70182	0.3904	0.38996	0.67	0.9178	0.53695	1.0137	0.90164	0	0	0	2	0	1.6667	0.57735
	AAC	0.8862	0.7035	1.6096	0.38996	1.33	1.0315	0.54235	0.4029	0.67011	0	0	0	0	0	0.3333	0.57735
Lys	AAA	0	0	0	0	0	0	0	0	0	0	0	0	0	0	0	0
	AAG	0.0125	0.15811	0	0	0	0	0	0.0417	0.28868	0	0	0	0	0	0	0
Asp	GAU	0.8229	0.69632	0	0	0	1.0338	0.40854	0.875	0.91384	2	1	1.41421	0.5	0.70711	1	0
	GAC	1.1771	0.69632	2	0	2	0.9662	0.40854	1.125	0.91384	0	1	1.41421	1.5	0.70711	1	0
Glu	GAA	0.1687	0.55198	0	0	0	0.3291	0.7463	0.0208	0.14434	0	0	0	0	0	0	0
	GAG	1.4813	0.87575	0	0	2	1.6709	0.7463	1.9792	0.14434	2	2	0	1	1.41421	0	0
Cys	UGU	0.5923	0.22187	0.6221	0.18378	1	0.6891	0.1863	0.425	0.15493	0.25	0.125	0.17678	0.625	0.53033	0.75	0
	UGC	1.4077	0.22187	1.3779	0.18378	1	1.3109	0.1863	1.575	0.15493	1.75	1.875	0.17678	1.375	0.53033	1.25	0
Arg	CGU	1.4406	0.66377	0.83	0.23962	1.71	1.409	0.67327	1.7896	0.58428	2	1.43	0.8061	1	0	1.6	0.69282
	CGC	3.0104	0.6304	2.8683	0.28943	1.71	3.2189	0.6376	2.7875	0.62352	2	2.715	1.01116	3	0	3.2	0.69282
	CGA	0.1863	0.36106	0.795	0.16558	0.86	0.0995	0.29866	0.0208	0.14434	0	0	0	0.5	0.70711	0	0
	CGG	1.2232	0.45106	0.7675	0.12191	0.86	1.2618	0.4764	1.4021	0.37614	1	0.93	0.09899	1.5	0.70711	1.2	0
	AGA	0.0063	0.07906	0	0	0	0	0	0	0	1	0	0	0	0	0	0
	AGG	0.1334	0.29173	0.74	0.02703	0.86	0.0109	0.09676	0	0	0	0.93	0.09899	0	0	0	0
Gly	GGU	0.1536	0.25314	0.44	0	0.8	0.0932	0.23339	0.0379	0.12731	0	0.22	0.31113	0.6	0.28284	0.8	0
	GGC	1.5396	0.2231	1.78	0	2	1.3771	0.13142	1.7015	0.14052	1.78	1.69	0.12728	1.2	0	1.2	0
	GGA	0.2203	0.24956	0	0	0	0.4135	0.19745	0.0279	0.10976	0.44	0.2	0.28284	0.2	0.28284	0	0
	GGG	2.0828	0.27481	1.78	0	1.2	2.109	0.27274	2.2325	0.18165	1.78	1.89	0.15556	2	0.56569	2	0
G1, 2, … = Gentype 1, 2, ...

## Sheet: Table S4
A		Common:Uncommon Preferred Codons									B	Ratio of Common Preferred Codons
	ORF1		G1	G2	G3	G4	G5	G6	G7	G8			G1	G2	G3	G4	G5	G6	G7	G8
		G1	/	12:04:00	15:03:00	12:06:00	13:05:00	13:05:00	13:05:00	11:07:00		G1		0.666667	0.833333	0.666667	0.722222	0.722222	0.722222	0.611111
		G2	12:04:00	/	13:05:00	14:04:00	15:03:00	11:07:00	13:05:00	11:07:00		G2	0.666667		0.722222	0.777778	0.833333	0.611111	0.722222	0.611111
		G3	15:03:00	13:05:00	/	15:03:00	16:02:00	12:04:00	16:02:00	15:03:00		G3	0.833333	0.722222		0.833333	0.888889	0.666667	0.888889	0.833333
		G4	12:06:00	14:04:00	15:03:00	/	16:02:00	11:07:00	16:02:00	14:04:00		G4	0.666667	0.777778	0.833333		0.888889	0.611111	0.888889	0.777778
		G5	13:05:00	15:03:00	16:02:00	16:02:00	/	13:05:00	16:02:00	16:02:00		G5	0.722222	0.833333	0.888889	0.888889		0.722222	0.888889	0.888889
		G6	13:05:00	11:07:00	12:04:00	11:07:00	13:05:00	/	12:06:00	10:08:00		G6	0.722222	0.611111	0.666667	0.611111	0.722222		0.666667	0.555556
		G7	13:05:00	13:05:00	16:02:00	16:02:00	16:02:00	12:06:00	/	14:04:00		G7	0.722222	0.722222	0.888889	0.888889	0.888889	0.666667		0.777778
		G8	11:07:00	11:07:00	15:03:00	14:04:00	16:02:00	10:08:00	14:04:00	/		G8	0.611111	0.611111	0.833333	0.777778	0.888889	0.555556	0.777778
	ORF2		G1	G2	G3	G4	G5	G6	G7	G8			G1	G2	G3	G4	G5	G6	G7	G8
		G1	/	12:06:00	12:06:00	12:06:00	11:07:00	13:05:00	13:05:00	10:08:00		G1		0.666667	0.666667	0.666667	0.611111	0.722222	0.722222	0.555556
		G2	12:06:00	/	11:07:00	12:06:00	13:05:00	13:05:00	10:08:00	10:08:00		G2	0.666667		0.611111	0.666667	0.722222	0.722222	0.555556	0.555556
		G3	12:06:00	11:07:00	/	17:01:00	13:05:00	16:02:00	17:01:00	13:05:00		G3	0.666667	0.611111		0.944444	0.722222	0.888889	0.944444	0.722222
		G4	12:06:00	12:06:00	17:01:00	/	12:04:00	17:01:00	16:02:00	15:03:00		G4	0.666667	0.666667	0.944444		0.666667	0.944444	0.888889	0.833333
		G5	11:07:00	13:05:00	13:05:00	12:04:00	/	14:04:00	14:04:00	13:05:00		G5	0.611111	0.722222	0.722222	0.666667		0.777778	0.777778	0.722222
		G6	13:05:00	13:05:00	16:02:00	17:01:00	14:04:00	/	15:03:00	15:03:00		G6	0.722222	0.722222	0.888889	0.944444	0.777778		0.833333	0.833333
		G7	13:05:00	10:08:00	17:01:00	16:02:00	14:04:00	15:03:00	/	13:05:00		G7	0.722222	0.555556	0.944444	0.888889	0.777778	0.833333		0.722222
		G8	10:08:00	10:08:00	13:05:00	15:03:00	13:05:00	15:03:00	13:05:00	/		G8	0.555556	0.555556	0.722222	0.833333	0.722222	0.833333	0.722222
	ORF3		G1	G2	G3	G4	G5	G6	G7	G8			G1	G2	G3	G4	G5	G6	G7	G8
		G1	/	15:03:00	14:04:00	12:06:00	14:04:00	12:06:00	16:02:00	12:06:00		G1		0.833333	0.777778	0.666667	0.777778	0.666667	0.888889	0.666667
		G2	15:03:00	/	11:07:00	12:06:00	13:05:00	13:05:00	15:03:00	13:05:00		G2	0.833333		0.611111	0.666667	0.722222	0.722222	0.833333	0.722222
		G3	14:04:00	11:07:00	/	11:07:00	14:4	12:06:00	14:04:00	12:06:00		G3	0.777778	0.611111		0.611111	0.777778	0.666667	0.777778	0.666667
		G4	12:06:00	12:06:00	11:07:00	/	11:07:00	12:06:00	14:04:00	15:03:00		G4	0.666667	0.666667	0.611111		0.611111	0.666667	0.777778	0.833333
		G5	14:04:00	13:05:00	14:04:00	11:07:00	/	15:03:00	16:02:00	12:06:00		G5	0.777778	0.722222	0.777778	0.611111		0.833333	0.888889	0.666667
		G6	12:06:00	13:05:00	12:06:00	12:06:00	15:03:00	/	13:05:00	12:04:00		G6	0.666667	0.722222	0.666667	0.666667	0.833333		0.722222	0.666667
		G7	16:02:00	15:03:00	14:04:00	14:04:00	16:02:00	13:05:00	/	13:05:00		G7	0.888889	0.833333	0.777778	0.777778	0.888889	0.722222		0.722222
		G8	12:06:00	13:05:00	12:06:00	15:03:00	12:06:00	12:04:00	13:05:00	/		G8	0.666667	0.722222	0.666667	0.833333	0.666667	0.666667	0.722222
C	Over- and Under-represented Preferred Codons											Ratios of common preferred codons higher than 80% and 90% are highlighted in yellow and red, respectively.
			G1	G2	G3	G4	G5	G6	G7	G8
	ORF1	Over-R	9	5	5	3	6	4	4	7
	ORF2	Over-R	10	6	7	8	6	5	8	7
	ORF3	Over-R	11	7	9	8	9	10	9	9
	ORF1	Under-R	0	0	0	0	0	0	0	0
	ORF2	Under-R	0	0	0	0	0	0	0	0
	ORF3	Under-R	0	0	0	2	0	0	0	0
	G1, 2, … = Gentype 1, 2, ...
	Over-R and Under-R = Over-represented and under-represented, respectively.
